# Supplementary material for: Pravastatin reduces all-cause mortality in elderly individuals at risk of liver fibrosis: Post hoc analysis of the PROSPER trial
Source: JHEP Rep. 2025 Feb 7;7(4):101337. doi: 10.1016/j.jhepr.2025.101337 (PMC11985108; doi:10.1016/j.jhepr.2025.101337)
Supplement: Multimedia component 4 [file mmc4.zip]

Archive with 2 entries (2 files):
- Clinical trials/CONSORT-2010-Checklist_16Dec2024.doc
- Clinical trials/PROSPER protocol_AM J Cardiol 1999.pdf
